# Supplementary material for: CD24 Is a Potential Immunotherapeutic Target for Mantle Cell Lymphoma
Source: Biomedicines. 2022 May 19;10(5):1175. doi: 10.3390/biomedicines10051175 (PMC9138264; doi:10.3390/biomedicines10051175)
Supplement: Supplementary file 1 [file biomedicines-10-01175-s001.zip]

Archive with 5 entries (4 files):
- Supplementary figures.pdf
- Video S1. Live cell imaging 24h. Phagocytic uptake and clearance of MCL cell lines upon CD24 and CD47 antibody treatment/
- Video S1. Live cell imaging 24h. Phagocytic uptake and clearance of MCL cell lines upon CD24 and CD47 antibody treatment/CD24.mp4
- Video S1. Live cell imaging 24h. Phagocytic uptake and clearance of MCL cell lines upon CD24 and CD47 antibody treatment/CD47.mp4
- Video S1. Live cell imaging 24h. Phagocytic uptake and clearance of MCL cell lines upon CD24 and CD47 antibody treatment/Medium.mp4
